# Supplementary material for: RSV Infection in Refugees and Asylum Seekers: A Systematic Review and Meta-Analysis
Source: Epidemiologia (Basel). 2024 May 27;5(2):221–49. doi: 10.3390/epidemiologia5020016 (PMC11202732; doi:10.3390/epidemiologia5020016)
Supplement: Supplementary file 1 [file epidemiologia-05-00016-s001.zip]

Archive with 1 entries (1 files):
- epidemiologia-2971434-supplementary.pdf
